# Supplementary material for: An examination of targeted gene neighborhoods in strawberry
Source: BMC Plant Biol. 2010 May 4;10:81. doi: 10.1186/1471-2229-10-81 (PMC2890015; doi:10.1186/1471-2229-10-81)
Supplement: Additional file 1 — Fosmid Gene Content Annotation. An Excel spreadsheet of gene content of 20 sequenced fosmids as determined by homology searches. [file 1471-2229-10-81-S1.XLS]

## Sheet: Sheet1
	Additional File 1: Fosmid Gene Content Annotation
	Results of Blastx and Blastn searches, strand assignments, and inferred start and stop codon positions of identified genes. In column B (gene site), the gene matching the respective probe is indicated by an asterisk.
	Color Key		Complete F-EST Coverage
			F-EST matches but no Blastx hits
			Tandemly duplicated genes
			Colinearity with Arabidopsis thaliana
			Transposable-element-related
	Fosmid 01I13 = EU024823 (HY5) 40,801 bp
		Putative gene location			Blastx Results					Blastn - top-tier Fragaria ESTs						Blastn - Rosaceae ESTs
	Gene Site	Strand	Putative start	Putative stop	Putative identity	# aa	Blastx At/Virid.	Best E value	Locus (At)	5' end Blastn Hit	%ID	Middle/(ALL) Blastn Hit	%ID	3' end Blastn Hit	%ID	Fragaria EST (> 85% ID)	Rosaceae EST (> 85% ID)	Rosaceae EST (< 85% ID)
	1	Minus	excluded	excluded	na (EST = unknown protein)	680	NP_194926	na	At4g31980	DY674412	0.99					Yes	No	No
	2	Minus	(?) (2783)	1392	unknown protein	680 448	NP_194926 NP_181184	E=6.1e-73 E=3.3e-45	At4g31980 At2g36430							No	No	Yes
	3	Minus	(?) (8105)	6783	unknown protein	680 448	NP_194926 NP_181184	E=5.1e-88 E=1.2e-63	At4g31980 At2g36430							No	No	Yes
	4	Minus	11285	9445	unknown protein	209	NP_568247	E=8.3e-30	At5g11280			(EX684627)	0.99	DV439723 EX688210	100%100%	Yes	No	Yes
	5	Plus	11550	13050	OCP3 (OVEREXPRESSOR OF CATIONIC PEROXIDASE 3)	354	NP_196688	E=4.0e-31	At5g11270	CX661043	0.99			CX661123	0.99	Yes	No	Yes
	6*	Plus	16756	18732	HY5 (ELONGATED HYPOCOTYL 5); DNA binding / transcription factor	168	NP_568246	E=2.3e-39	At5g11260	CO816924	0.97	(DY667374)	0.99	EX686844	0.98	Yes	Malus, Prunus	Yes
		CONTIG BREAK 20973-21072
	7	Plus	24309	30383	CESA1 (CELLULOSE SYNTHASE 1); transferase, transferring glycosyl groups	1081	NP_194967	E=7.0e-160	At4g32410	DY674781	0.99			EX657066 DY672977	99% 100%	Yes	Rosa, Rubus, Malus, Prunus	Yes
	8	Plus	31777	33342	nucleic acid binding	130	NP_565781	E=2.1e-18	At2g34160			(EX684687) (EX684678)	99% 99%			Yes	No	Yes
	9	Minus	36521	34310	SHS1 (SODIUM HYPERSENSITIVE 1); binding / transporter	392	NP_194966	E=1.5e-76	At4g32400	EX672645	0.99			DY668003	0.99	Yes	No	Yes
	Fosmid 08G19 = EU024826 (AP3) 38,293 bp
		Putative gene location			Blastx Results					Blastn - top-tier Fragaria ESTs						Blastn - Rosaceae ESTs
	Gene Site	Strand	Putative start	Putative stop	Putative identity	# aa	Blastx At/Virid.	Best E value	Locus (At)	5' end Blastn Hit	%ID	Middle/(ALL) Blastn Hit	%ID	3' end Blastn Hit	%ID	Fragaria EST (> 85% ID)	Rosaceae EST (> 85% ID)	Rosaceae EST (< 85% ID)
	1	Plus	excluded?	1576	VHA-A1 (VACUOLAR PROTON ATPASE A 1); ATPase	817	NP_850122	E=9.9-49	At2g28520							No	No	Yes
	2*	Plus	2794	5042	floral homeotic protein AP3	232	NP_191002	E=7.8e-25	At3g54340							No	Rosa (95%), Malus	Yes
	3	Plus	6948	11806	putative protein (embryo defective 1967)	702	NP_566998	E=1.8e-39	At3g54350							No	No	Yes
	4	Plus	17191	nd (3' truncated?)	transcription factor/zinc ion binding (SALT TOLERANCE HOMOLOG2)	331	At: NP_177686	E=8.4e-24	At1g75540							No	Malus	No
	5	Minus	21094	18087	pectinesterase-like protein	541	At: NP_193932	E=3.2e-86	At4g22010	DY673223	0.98			EX683393 EX683403 DV440389	97% 99% 95%	Yes	Rosa, Prunus	Yes
	6	Plus	23851	24576	small basic intrinsic protein 1	238	Vv: ABD46741	E=1.3e-62	na					EX676239	1	Yes	No	Yes
	7	Minus	~29535	~25000	polyprotein	1451	At: AAC02664	E=9.1e-156	na							No	No	Yes
	8	Plus	30738	31463	small basic intrinsic protein 1	238	Vv: ABD46741	E=6.6e-68	na			EX662321	0.99			Yes	No	Yes
	9	nd	nd	nd	no match (EST)	?	no match	?	?					DY667692 DY674185	99% 98%	Yes	No	Yes
	10	Plus	35614	36801	polygalacturonase	397	NP_187440	E=4.7e-83	At3g07830							No	No	Yes
	Fosmid 10B08 = EU024827 (LFY) 35,178 bp
		Putative gene location			Blastx Results					Blastn - top-tier Fragaria ESTs						Blastn - Rosaceae ESTs
	Gene Site	Strand	Putative start	Putative stop	Putative identity	# aa	Blastx At/Virid.	Best E value	Locus (At)	5' end Blastn Hit	%ID	Middle/(ALL) Blastn Hit	%ID	3' end Blastn Hit	%ID	Fragaria EST (> 85% ID)	Rosaceae EST (> 85% ID)	Rosaceae EST (< 85% ID)
	1*	Plus	2546	4496	LFY (LEAFY)	420	At: NP_200993	E=5.1e-44	At5g61850							No	No	No
	2	Minus	9409	7661	ACS8; 1-Amino-cyclopropane-1-carboxylate synthase 8	469	NP_195491	E=1.3e-148	At4g37770							No	No	Yes
	3	Minus	10346	9858	60S ribosomal protein L12 (RPL12C)	166	NP_200875	E=7.5e-72	At5g60670			EX666252 EX680354	95% 96%			Yes	No	Yes
	4	Minus	14398	nd	unknown protein	168	NP_564215	E=6.0e-13	At1g24350	EX663283	1					Yes	Prunus, Malus	Yes
	5	Minus	21833	15885(?)	ATP-dependent DNA helicase, putative	911	NP_174109	E=3.2e-38	At1g27880							No	No	No
	6	Minus	29159	22954	unknown protein	1148	NP_174106	E=6.4e-31	At1g27850							No	Malus	Yes
	7	Plus	33194	nd (excluded?)	unknown protein.	184	NP_564901	E=2.2e-15	At1g67620			(EX680589) (EX657073)	99% 99%	EX675274	0.99	Yes	No	Yes
	Fosmid 13I24 = EU024831 (gRGA2) 33,654 bp
		Putative gene location			Blastx Results					Blastn - top-tier Fragaria ESTs						Blastn - Rosaceae ESTs
	Gene Site	Strand	Putative start	Putative stop	Putative identity	# aa	Blastx At/Virid.	Best E value	Locus (At)	5' end Blastn Hit	%ID	Middle/(ALL) Blastn Hit	%ID	3' end Blastn Hit	%ID	Fragaria EST (> 85% ID)	Rosaceae EST (> 85% ID)	Rosaceae EST (< 85% ID)
		CONTIG BREAK 1472 - 1571
	1*	Minus	8789	3755	disease resistance protein (NBS-LRR class)	1424 1054	NP_188064 NP_188065	E=8.3e-89 E=5.6e-97	At3g14460 At3g14470					DY666677	0.95	Yes	No	Yes
	2	Plus	10759	14828	unknown protein	511	NP_850772	E=1.7e-12	At5g05310							No	Malus, Prunus	Yes
	3	Plus	21334	23064	xanthine/uracil permease family protein	579	NP_566384	E=0	At3g10960	DY672064	0.99			EX678367	0.98	Yes	Malus	Yes
	4	Plus	24627	26495	protein phosphatase-related	282	NP_566383	E=9.7e-53	At3g10940							No	Malus, Prunus	Yes
	5	Minus	28680(?)	nd	CIPK20 (CBL-INTERACTING PROTEIN KINASE 20); kinase	439	NP_199394	E=5.3e-99	At5g45820 At5g45810							No	No	No
	6	Minus	31117	29825	CIPK20 (CBL-INTERACTING PROTEIN KINASE 20); kinase	439	NP_199394	E=1.7e-121	At5g45820 At5g45810							No	No	No
	7	Minus	nd (excl)	32014	HEME2; uroporphyrinogen decarboxylase	394	NP_181581	E=3.1e-83	At2g40490			DY670099	0.99			Yes	Yes	Yes
	Fosmid 14K06 = EU024832 (ADH) 36,024 bp
		Putative gene location			Blastx Results					Blastn - top-tier Fragaria ESTs						Blastn - Rosaceae ESTs
	Gene Site	Strand	Putative start	Putative stop	Putative identity	# aa	Blastx At/Virid.	Best E value	Locus (At)	5' end Blastn Hit	%ID	Middle/(ALL) Blastn Hit	%ID	3' end Blastn Hit	%ID	Fragaria EST (> 85% ID)	Rosaceae EST (> 85% ID)	Rosaceae EST (< 85% ID)
	1	Plus	1162	2463	unknown protein (homology to plant transposases of the PIF / Ping-Pong family)	415 343	At: BAB02160 NP_978997	E=1.6e-77 E=5.1e-23	At3g15310 At2G13770							No	No	Yes
	2	Plus	?	?	copia-type pol polyprotein-like	1123	At: BAA97087	E=2.6e-10	nd							No	No	Yes
	3	Minus	13923	10846	alcohol dehydrogenase	379	NP_177837	E=7.5e-74	At1g77120	DY671944 DY670844	99% 99%	EX659312	0.99	DY674798	1	Yes	Rosa (94%), Prunus, Malus	Yes
	4*	Plus	20364	22788	alcohol dehydrogenase	379	NP_177837	E=1.3e-114	At1g77120							No	No	No
	5	Minus	31733	24147	Transcription initiation factor (KOW domain)	989	At: NP_180968	E=1.6e-74	At4g08350					DV438259	0.98	Yes	Prunus, Malus	Yes
	Fosmid 19H07 = EU024837 (SOC) 32060 bp
		Putative gene location			Blastx Results					Blastn - top-tier Fragaria ESTs						Blastn - Rosaceae ESTs
	Gene Site	Strand	Putative start	Putative stop	Putative identity	# aa	Blastx At/Virid.	Best E value	Locus (At)	5' end Blastn Hit	%ID	Middle/(ALL) Blastn Hit	%ID	3' end Blastn Hit	%ID	Fragaria EST (> 85% ID)	Rosaceae EST (> 85% ID)	Rosaceae EST (< 85% ID)
	1	Plus	nd (excluded)	2080	AGL6 (AGAMOUS LIKE-6); DNA binding / transcription factor	252	NP_182089	E=9.6e-8	AT2G45650			DV438632	95-100%			Yes	Malus	Yes
	2	Plus	3390	6762(?)	disease resistance protein (NBS-LRR class),	919 985	NP_194452 NP_194449	E=7.1e-85 E=2.5e-82	At4g27220 At4g27190							No	No	Yes
	3	Plus	nd (9375?)	12261	pfkB-type carbohydrate kinase family protein	343	NP_199996	E=7.1e-81	At5g51830 and others							No	No	Yes
	4*	Minus	nd	13027	AGL20 (SOC1) SUPPRESSOR OF CONSTANS OVEREXPRESSION 1	214	NP_182090	E=4.1e-11	At2g45660					CO817776	0.99	Yes
	5	Minus	nd	nd	hypothetical protein (possible mitochondrial or polyprotein)	240	NP_085537	E=2.1e-12	AtMg00810							Yes(?)	No	Malus
	6	Minus	18303	nd	AGL14 (AGAMOUS-LIKE 14); DNA binding / transcription factor	221	NP_192925	E=1.5e-22	At4g11880							No	Rosa	Yes
		CONTIG BREAK 18793 - 18892
	7	Minus	20506	nd	AGL14 (AGAMOUS-LIKE 14); DNA binding / transcription factor	221	NP_192925	E=1.7e-23	At4g11880							No	Rosa	Yes
		CONTIG BREAK 26621 - 26720
	8	Plus?	nd	nd	copia-type pol polyprotein-like	1123	BAA97087	E=0.00024	nd							No	No	No
	Fosmid 19M24 = EU024838 (gRGA1) 32776 bp
		Putative gene location			Blastx Results					Blastn - top-tier Fragaria ESTs						Blastn - Rosaceae ESTs
	Gene Site	Strand	Putative start	Putative stop	Putative identity	# aa	Blastx At/Virid.	Best E value	Locus (At)	5' end Blastn Hit	%ID	Middle/(ALL) Blastn Hit	%ID	3' end Blastn Hit	%ID	Fragaria EST (> 85% ID)	Rosaceae EST (> 85% ID)	Rosaceae EST (< 85% ID)
	1	Minus	excluded	excluded	na ( EST = elongation factor 1B-gamma, putative)	na	na	na	At1g57720					EX688288 CO380787	99% 93%	Yes	No	No
	2	Minus	8007	2590	putative disease resistance protein (TIR-NBS-LRR class)	1219	NP_192938	E=5.3e-112	At4g12010					CX661795 EX686608	99% 100%	Yes	No	Yes
	3*	Minus	21785	16756	putative disease resistance protein (TIR-NBS-LRR class)	1219	NP_192938	E=1.0e-104	At4g12010							No	No	Yes
	4	Minus	24693	22363	subtilase	780	NP_568765	E=0	At5g51750	DY669789 DY673729	99% 99%	EX687846 EX664159	97% 99%	EX682398 DV438806 EX684771 DV439379	99% 98% 98% 96%	Yes	No	Yes
	5	Minus	29502	28078	very-long-chain fatty acid condensing enzyme, putative	492	NP_173916	E=3.1e-120	At1g25450							No	No	Yes
	6	Plus	32104	nd (excluded)	ATFUC1 (ALPHA-L-FUCOSIDASE 1)	506	NP_180377	E=9.6e-51	At2g28100							No	No	Yes
	Fosmid 32L07 = EU024845 (gRGA2) 32968 bp
		Putative gene location			Blastx Results					Blastn - top-tier Fragaria ESTs						Blastn - Rosaceae ESTs
	Gene Site	Strand	Putative start	Putative stop	Putative identity	# aa	Blastx At/Virid.	Best E value	Locus (At)	5' end Blastn Hit	%ID	Middle/(ALL) Blastn Hit	%ID	3' end Blastn Hit	%ID	Fragaria EST (> 85% ID)	Rosaceae EST (> 85% ID)	Rosaceae EST (< 85% ID)
	1	Minus	nd	excl.	na (EST = embryo-specific protein-related)	190	Blastp (EST translation) NP_201026.1	na	At5g62200	DY668002 EX671380	98 97					Yes	No	Yes
	2	Minus	4097(?)	nd	SMC2 (STRUCTURAL MAINTENANCE OF CHROMOSOMES 2) (AtSMC2-1) (AtSMC2-2)	1175 1171	NP_201047 NP_190330	E=5e-83 E=1.0e-80	AT5G62410 AT3G47460							No	No	No
	3	Minus	nd	6308	ATNOA1/ATNOS1/NOA1/NOS1 (nitrous oxide synthase 1)	561	NP_850666	E=3.0e-34	At3g47450							Yes	No	Yes
	4*	Minus	15729	11584	disease resistance protein (NBS-LRR class) (RPP13-like)	1424 1054	NP_188064 NP_188065	E=9.0e-128 E-1.4e-149	At3g14460 At3g14470							Yes	No	Yes
	5	Minus	23814	17373	SMC2 (STRUCTURAL MAINTENANCE OF CHROMOSOMES 2) (AtSMC2-1) (AtSMC2-2)	1175 1171	NP_201047 NP_190330	E=1.5e-85 E=6.9e-83	AT5G62410 AT3G47460							Yes (3' only)	Rosa, Malus	Yes
	6	Minus	27709	26249	exostosin family protein	517	NP_201028	E=0	At5g62220	DY673556 CS662049	97% 97%	EX676257	0.98			Yes	No	Yes
	7	Minus	32234	30250	cytochrome P450, family 704, subfamily A, polypeptide 2	511	NP_182075	E=9.3e-100	At2g45510							No	No	Yes
	Fosmid 34E24 = EU024847 (cRGA1) 36278 bp
		Putative gene location			Blastx Results					Blastn - top-tier Fragaria ESTs						Blastn - Rosaceae ESTs
	Gene Site	Strand	Putative start	Putative stop	Putative identity	# aa	Blastx At/Virid.	Best E value	Locus (At)	5' end Blastn Hit	%ID	Middle/(ALL) Blastn Hit	%ID	3' end Blastn Hit	%ID	Fragaria EST (> 85% ID)	Rosaceae EST (> 85% ID)	Rosaceae EST (< 85% ID)
	1	Minus	4635(?)	3096(?)	glycosyl hydrolase family 17 protein	408	NP_174300	E=1.3e-135	At1g30080			EX665543	1			Yes	No	Yes
	2	Plus	11485	15484(?)	CUL4 (CULLIN4); protein binding / ubiquitin-protein ligase	792	NP_568658	E=1.8e-53	At5g46210			DY669555	1			Yes	Rosa, Prunus, Malus	Yes
	3	Minus	17119	nd (16322?)	Fragment: disease resistance protein (CC-NBS-LRR class), putative	na	NP_201491 NP_201492	na	na							No	No	Yes
	4	Minus	23660(?)	18556(?)	disease resistance protein (CC-NBS-LRR class), putative	809 815	NP_201491 NP_201492	E=5.8e-56 E=1.0e-54	At5g66900 At5g66910			DY672074 DY671760	99% 96%			Yes	No	Yes
	5	Plus	24403(?)	25666(?)	SRO2 (SIMILAR TO RCD ONE 2); NAD+ ADP-ribosyltransferase	323	NP_173769	E=4.7e-40	At1g23550							Yes	No	No
	6*	Minus	29841	26068	disease resistance protein (CC-NBS-LRR class), putative	809 815	NP_201491 NP_201492	E=6.5e-63 E=1.2e-59	At5g66900 At5g66910	DY672950	0.99			DV439384	0.98	Yes	No	Yes
	7	Minus	34482	31283	disease resistance protein (CC-NBS-LRR class), putative	809 815	NP_201491 NP_201492	E=3.9e-90 E=1.9e-89	At5g66900 At5g66910							No	No	Yes
	Fosmid 41O22= EU024852 (TPS) 32,997 bp
		Putative gene location			Blastx Results					Blastn - top-tier Fragaria ESTs						Blastn - Rosaceae ESTs
	Gene Site	Strand	Putative start	Putative stop	Putative identity	# aa	Blastx At/Virid.	Best E value	Locus (At)	5' end Blastn Hit	%ID	Middle/(ALL) Blastn Hit	%ID	3' end Blastn Hit	%ID	Fragaria EST (> 85% ID)	Rosaceae EST (> 85% ID)	Rosaceae EST (< 85% ID)
	1	Plus	nd	5218	pentatricopeptide (PPR) repeat-containing protein	394	NP_566445	E=1.9e-24	At3g16160							No	No	Yes
	2*	Minus	7766	5524	terpene synthase/cyclase family protein	569	NP_176361	E=2.1e-55	At1g61680							Yes	Rosa	Yes
	3	Plus	nd	12132	pentatricopeptide (PPR) repeat-containing protein	394	NP_566445	E=2.5e-32	At3g16160							No	No	Yes
	4	Minus	14679	12437	terpene synthase/cyclase family protein	569	NP_176361	E=2.4e-56	At1g61680							Yes	Rosa	Yes
	5	Minus	20493	16470	zinc ion binding	1171	NP_176362	E=8.0e-164	At1g61690							No	Rosa (90%)	Yes
	6	Minus	23737	21439	phototropic-responsive NPH3 protein-related	506	NP_188849	E=3.0e-71	At3g22104							No	No	Yes
	7	Minus	28466	24730	eukaryotic translation initiation factor-related	565	NP_001077515	E=1.5e-50	At1g11480					CX662032 EX678863 EX660108	96% 99% 99%	Yes	Rosa	Yes
	8	Minus	nd	nd	na (EST = no matches)									DV438377	0.99	Yes	No	No
	Fosmid 48I08 = EU024856 (CHI) 38,803 bp
		Putative gene location			Blastx Results					Blastn - top-tier Fragaria ESTs						Blastn - Rosaceae ESTs
	Gene Site	Strand	Putative start	Putative stop	Putative identity	# aa	Blastx At/Virid.	Best E value	Locus (At)	5' end Blastn Hit	%ID	Middle/(ALL) Blastn Hit	%ID	3' end Blastn Hit	%ID	Fragaria EST (> 85% ID)	Rosaceae EST (> 85% ID)	Rosaceae EST (< 85% ID)
	1	Minus	1942 or 1939	excluded	protein kinase, putative	829 830	NP_200778 NP_190214	E=1.0e-154 E=2.5e-153	(At5g59700) At3g46290			CO816840	0.94			Yes	Prunus, Malus	Yes
	2	Minus	nd	nd	protein kinase-related	471	NP_190213	E=1.2e-25	At3g46280							No	No	Rosa
	3	Minus	nd	nd	protein kinase-related	471	NP_190213	E=6.6e-9	At3g46280							No	No	Rosa
		CONTIG BREAK 11537-11636
	4*	Minus	16220	14748	chalcone isomerase 1	246	NP_191072	E=1.2e-43	At3g55210			DY673012 Others	0.98	DV440016 Others	0.98	Yes	Malus, Pyrus, Prunus	Yes
	5	Plus	18401	nd	unknown protein	679	NP_196860	E=8.7e-19	At5g13560	EX687325	0.98	EX658006	0.98			Yes	Malus	Yes
		CONTIG BREAK 26584-26683
	6	Plus	28567	30544	40S ribosomal protein S13 (RPS13A)	151	NP_567104	E=1.8e-48	At3660770			EX663219 EX664524 Others	99% 99% Etc	DV439665	1	Yes	Rosa (96%),Malus. others	Yes
	7	Plus	31596	33918	EMB1067 (EMBRYO DEFECTIVE 1067); tRNA 2'-phosphotransferase	289	NP_182058	E=3.2e-23	At2g45330							No	Malus	Yes
	8	Plus	37804(?)	excluded	disease resistance protein (TIR-NBS-LRR class), putative	1095	NP_192855	E=4.5e-25	At4g11170							No	No	Yes
	Fosmid 49M15 = EU024859 (gLRR) 42,209 bp
		Putative gene location			Blastx Results					Blastn - top-tier Fragaria ESTs						Blastn - Rosaceae ESTs
	Gene Site	Strand	Putative start	Putative stop	Putative identity	# aa	Blastx At/Virid.	Best E value	Locus (At)	5' end Blastn Hit	%ID	Middle/(ALL) Blastn Hit	%ID	3' end Blastn Hit	%ID	Fragaria EST (> 85% ID)	Rosaceae EST (> 85% ID)	Rosaceae EST (< 85% ID)
	1	Plus	excluded	excluded	na (EST = regulator of chromosome condensation (RCC1) family protein / UVB-resistance protein-related)	434	NP_680156	na	At5g08710					CO380521	0.95	Yes	No	Yes
	2	Minus	3240	1668	DUO1 (DUO POLLEN 1); DNA binding / transcription factor	297	NP_191605	E=1.4e-24	At3g60460							No	No	Yes
	3	Plus	14811	15269	unknown protein	127	NP_198776	E=2.4e-40	At5g39600			(DY671420)	0.99			Yes	No	Yes
		CONTIG BREAK 19100-19200
	4a*	Plus	22399	25590(?)	disease resistance family protein	905	NP_181039	E=7.3e-122	At2g34930							No	No	Yes
	4b	Plus	nd	26611	XF1 (SQUALENE EPOXIDASE 1); oxidoreductase	531	NP_564734	E=3.7e-41	At1g58440							No	No	Yes
		CONTIG BREAK 29635-29735
	5	Minus	nd	nd	possible transposase	na	na	E=5.3e-97	na							Yes	?	?
	6	Plus	36823(?)	40136	hydrolase, alpha/beta fold family protein	359	NP_568381	E=1.5e-52	At5g19850							No	Malus	Yes
	7	Minus	excluded	41485	ACD1-LIKE; electron carrier	536	NP_567725	E=9.5e-15	At4g25650							No	No	Yes
	Fosmid 51F10 = EU024860 (PHYA) 29,623 bp
		Putative gene location			Blastx Results					Blastn - top-tier Fragaria ESTs						Blastn - Rosaceae ESTs
	Gene Site	Strand	Putative start	Putative stop	Putative identity	# aa	Blastx At/Virid.	Best E value	Locus (At)	5' end Blastn Hit	%ID	Middle/(ALL) Blastn Hit	%ID	3' end Blastn Hit	%ID	Fragaria EST (> 85% ID)	Rosaceae EST (> 85% ID)	Rosaceae EST (< 85% ID)
	1	Minus	3388	nd (excluded)	EMB1138 (EMBRYO DEFECTIVE 1138); ATP binding /ATP-dependent helicase	748	NP_001031943	E=7.0e-82	At5g26742	DY671078	0.98	CX662172 DY674314 DY675910 CX661975	99% 100% 100% 99%			Yes	Malus	Yes
	2	Plus	5350	9293	unknown protein	422	NP_187245	E=8.2e-27	At3g05940							No	Malus	Yes
	3	Plus	11606	12004	unknown protein	99	NP_568485	E=1.0e-8	At5g26731							No	No	No
	4	Plus	15481	15837	unknown protein	113	NP_001118586	E=1.3e-8	At3g05936							No	No	No
	5*	Plus	24464	28802	PHYA (PHYTOCHROME A); G-protein coupled photoreceptor/ signal transducer	1122	NP_172428	E=0	At1g09570							NO!!	Prunus, Malus	Yes
	Fosmid 52B01 = EU024861 (CO) 29,916 bp
		Putative gene location			Blastx Results					Blastn - top-tier Fragaria ESTs						Blastn - Rosaceae ESTs
	Gene Site	Strand	Putative start	Putative stop	Putative identity	# aa	Blastx At/Virid.	Best E value	Locus (At)	5' end Blastn Hit	%ID	Middle/(ALL) Blastn Hit	%ID	3' end Blastn Hit	%ID	Fragaria EST (> 85% ID)	Rosaceae EST (> 85% ID)	Rosaceae EST (< 85% ID)
	1	Minus	2559	1213	F-box family protein	359	NP_199772	E=0.00038	At5g49610							Yes	No	Yes
	2	Plus	nd	nd	mutator-like transposase-like protein		various	E=1.6e-18								nd	nd	nd
	3	nd	nd	nd	no good Blastx matches							DY670320	0.98			Yes	no	no
	4	Plus	15434	16675	PGK (PHOSPHOGLYCERATE KINASE)	401	NP_178073	E=1.4e-57	At1g79550							No	No	Yes
	5*	Minus	21021	19159	COL2 (CONSTANS-LIKE 2); transcription factor/ zinc ion binding	347	NP_186887	E=6.7e-61	At3g02380	DY672035 DY675636 DY669597	99% 99% 99%			CO380854	0.98	Yes	No	Yes
	6	Plus	24044	nd	F-box family protein	416	NP_172814	E=2.2e-36	At1g13570							No	No	Yes
	7	Minus	29005	26083	NIK2 (NSP-INTERACTING KINASE 2); protein kinase	636	NP_974360	E=7.0e-177	At3g25560	DY673059	0.99	DY668094	0.99			Yes	No	Yes
	Fosmid 52I20= EU024863 (GBSSI) 42,439 bp
		Putative gene location			Blastx Results					Blastn - top-tier Fragaria ESTs						Blastn - Rosaceae ESTs
	Gene Site	Strand	Putative start	Putative stop	Putative identity	# aa	Blastx At/Virid.	Best E value	Locus (At)	5' end Blastn Hit	%ID	Middle/(ALL) Blastn Hit	%ID	3' end Blastn Hit	%ID	Fragaria EST (> 85% ID)	Rosaceae EST (> 85% ID)	Rosaceae EST (< 85% ID)
	1	Minus	461	excluded	oxidoreductase	250	NP_568767	E=2.3e-25	At5g51880							No	Prunus, Malus	Yes
	2	Plus	2418	nd	AGL42 (AGAMOUS LIKE 42); transcription factor	210	NP_568952	E=1.3e-22	At5g62165							No	Rubus (93%), Malus	Yes
	3	Plus	10603	12940(?)	unknown protein	703	NP_201023	E=6.9e-19	At5g62170							No	No	Yes
	4	Minus	17552(?)	17046	unknown protein	245	NP_568766	E=1.7e-9	At5g51840					CX309703	0.96	Yes	Malus	Yes
	5	Plus	19451	20635	hydroxyproline-rich glycoprotein family protein	426	NP_195905	E=1.9e-97	At5g02850	DY668128	0.98					Yes	Prunus	Yes
	6a	Minus	nd	21408	DNA binding / binding / protein binding / zinc ion binding	797	NP_567188	E=1.2e-44	At4g00790	DY672167	0.98					Yes	Prunus	Yes
	6b	Minus	30583 or 30622	nd	unknown protein	994	NP_567189	E=0	At4g00800					DY672167	0.98	Yes	No	Yes
	7*	Plus	32121	35247	granule-bound starch synthase-I (GBSSI)	610	NP_174566	E=4.7e-112	At1g32900	DY669654 DY673396	98% 98%			DV438298	0.98	Yes	No	Yes
	8	Minus	36834	36233	60S acidic ribosomal protein P1 (RPP1C)	113	NP_199581	E=1.1e-8	At5g47700			EX679759 EX667934 Many others	99% 98% high			Yes	Yes	Yes
	9	Minus	41612	nd	RNA recognition motif (RRM)-containing protein	304	NP_182201	E=1.2e-39	At2g46780							No	No	Malus
	Fosmid 53J04= EU024864 (TPS) 32,846 bp
		Putative gene location			Blastx Results					Blastn - top-tier Fragaria ESTs						Blastn - Rosaceae ESTs
	Gene Site	Strand	Putative start	Putative stop	Putative identity	# aa	Blastx At/Virid.	Best E value	Locus (At)	5' end Blastn Hit	%ID	Middle/(ALL) Blastn Hit	%ID	3' end Blastn Hit	%ID	Fragaria EST (> 85% ID)	Rosaceae EST (> 85% ID)	Rosaceae EST (< 85% ID)
	1	Minus	1188	excluded	unknown (EST = BHLH)	nd	nd	E=0.5	nd	EX683181	1					Yes	No	Yes
	2	Plus	9652	10620	unknown protein	363	NP_172611	E=6.5e-17	At1g11440							No	No	Yes
	3	Plus	11570	12148	unknown protein	156	NP_564783	E=8.5e-41	At1g61667			(DV439684)	0.99	EX657284	0.99	Yes	Rosa	No
	4	Minus	14822(?)	14036(?)	DYT1 (DYSFUNCTIONAL TAPETUM 1); DNA binding / transcription factor	207	NP_193864	E=1.2e-15	At4g21330							No	No	Yes
	5	Plus	15964	17100	PPR336 (PENTATRICOPEPTIDE REPEAT 336)	394	NP_566445	E=1.5e-106	At3g13160							No	No	Yes
	6*	Minus	nd	17404	terpene synthase/cyclase family protein	569	NP_176361	E=1.2e-123	At1g61680							Yes	Rosa	No
		CONTIG BREAK 20424-20523
	7	Plus	nd	nd	gypsy/Ty-3 retroelement polyprotein	nd	na	E=2.3e-46	na							No	No	No
	Fosmid 53O08 = EU024865 (DFR) 31107 bp
		Putative gene location			Blastx Results					Blastn - top-tier Fragaria ESTs						Blastn - Rosaceae ESTs
	Gene Site	Strand	Putative start	Putative stop	Putative identity	# aa	Blastx At/Virid.	Best E value	Locus (At)	5' end Blastn Hit	%ID	Middle/(ALL) Blastn Hit	%ID	3' end Blastn Hit	%ID	Fragaria EST (> 85% ID)	Rosaceae EST (> 85% ID)	Rosaceae EST (< 85% ID)
	1	Plus	excluded	1231	heat shock protein binding/auxilin-like protein / auxilin-like protein	891 485	NP_193014	E=1.3e-9	At4g12770 At4g12780							No	Malus	Yes
		CONTIG BREAK 2987 - 3086
	2	Minus	4009	1926	OTC (ORNITHINE CARBAMOYLTRANSFERASE);	375	NP_177667	E=2.0e-81	At1g75330							Yes(?)	Rubus, Prunus, Malus	Yes
	3*	Minus	6782	5115	DFR (DIHYDROFLAVONOL 4-REDUCTASE); dihydrokaempferol 4-reductase	382	NP_199094	E=2.0e-40	At5g42800	EX671496 EX676720 EX673524	99% 99% 99%			CO382045	0.95	Yes	Rubus	Yes
	4	Plus	nd	nd	putative retroelement pol polyprotein	?	various	E=0	na							Yes	No	Yes
		CONTIG BREAK 19204 - 19303
	5	Minus	in gap?	23767	unknown protein	406	NP_189149	E=2.4e-29	At3g25130							No	No	Yes
		CONTIG BREAK 24979 - 25078
	6	Minus	nd	nd	unknown protein	nd	various	E=3.3e-13	various							No	No	Yes
	Fosmid 73I22 = EU024868 (CHS) 33,392 bp
		Putative gene location			Blastx Results					Blastn - top-tier Fragaria ESTs						Blastn - Rosaceae ESTs
	Gene Site	Strand	Putative start	Putative stop	Putative identity	# aa	Blastx At/Virid.	Best E value	Locus (At)	5' end Blastn Hit	%ID	Middle/(ALL) Blastn Hit	%ID	3' end Blastn Hit	%ID	Fragaria EST (> 85% ID)	Rosaceae EST (> 85% ID)	Rosaceae EST (< 85% ID)
	1	Minus	1750	374	chalcone synthase	395	NP_196897	E=9.4e-165	At5g13930	EX678794 EX676990	96% 94%	EX661866 DY667960	95% 98%	EX665279 EX659077	91% 99%	Yes	Rosa, Rubus, Malus, Prunus	Yes
	2*	Minus	6381	5040	chalcone synthase	395	NP_196897	E=5.5E-165	At5g13930	EX678794 EX676990	93% 99%	EX661866 DY667960	100% 96%	EX665279 EX659077	99% 89%	Yes	Rosa, Rubus, Malus, Prunus	Yes
	3	Minus	12347	8048	unknown protein	749	NP_199605	E=3.9e-46	At5g47940							No	No	Yes
	4	Minus	17977(?)	12831(?)	putative non-LTR retroelement reverse transcriptase	Varies	AB82639 (one example of many)	E=0	na							No	No	No
	5	Minus	nd	21263	FAD binding / catalytic/ tRNA dihydrouridine synthase	419	NP_567149	E=9.6e-31	At3g63510			DY666976	0.99			Yes	Malus	Yes
	6	Plus	32229	nd (excluded)	ATAB2; RNA binding	374	NP_566327	E=2.4e-55	At3g08010	DY675461	1			DV438250	na	Yes	No	Yes
	Fosmid 76C08 = EU024870 (RAN) 44,732 bp
		Putative gene location			Blastx Results					Blastn - top-tier Fragaria ESTs						Blastn - Rosaceae ESTs
	Gene Site	Strand	Putative start	Putative stop	Putative identity	# aa	Blastx At/Virid.	Best E value	Locus (At)	5' end Blastn Hit	%ID	Middle/(ALL) Blastn Hit	%ID	3' end Blastn Hit	%ID	Fragaria EST (> 85% ID)	Rosaceae EST (> 85% ID)	Rosaceae EST (< 85% ID)
	Gene 1(t)	Minus	nd	1497	reverse transcriptase-related	365	NP_178368	E=0.0025	At2g02650							No	No	No
	Gene 2	Plus	3915(?)	7046	DNA binding	512	NP_190912	E=2.2e-31	At3g54440							No	No	Yes
	Gene 3	Minus	9900	8537	BHLH093 (BETA HLH PROTEIN 93); DNA binding / transcription factor	351	NP_569014	E=8.3e-15	At5g65640							No	Prunus, Malus	Yes
	Gene 4	Plus	16941(?)	19547	FRS5 (FAR1-RELATED SEQUENCE 5); zinc ion binding	788	NP_195531	E=8.6e-105	At4g38180							No	No	No
		CONTIG BREAK 25261 - 25360
	Gene 5	Plus	in gap?	27913	glycosyl hydrolase family 3 protein	792	NP_196618	E=8.8e-57	At5g10560							No	Prunus	Yes
	Gene 6*	Plus	31543	34734	GL3 (GLABRA 3); transcription factor (bhlh 1), myc-like anthocyanin regulatory protein	637	NP_680372	E=3.2e-88	At5g41315			DY668863	0.99			Yes	Yes	Yes
		CONTIG BREAK 39276 - 39375
	Gene 7	Plus	Excluded	Excluded	na (EST = glyceraldehyde-3-phosphate dehydrogenase C subunit (GAPC-2). Note: this gene's cds is entirely off the fosmid, and is detected only by EST walking.	310	NP_001077530		At1g13440							Yes	Many	Yes
	Fosmid 76K13 = EU024871 (PI) 32,767 bp
		Putative gene location			Blastx Results					Blastn - top-tier Fragaria ESTs						Blastn - Rosaceae ESTs
	Gene Site	Strand	Putative start	Putative stop	Putative identity	# aa	Blastx At/Virid.	Best E value	Locus (At)	5' end Blastn Hit	%ID	Middle/(ALL) Blastn Hit	%ID	3' end Blastn Hit	%ID	Fragaria EST (> 85% ID)	Rosaceae EST (> 85% ID)	Rosaceae EST (< 85% ID)
	1	Minus	nd (5' truncated?)	nd (excluded?)	EFS (EARLY FLOWERING IN SHORT DAYS)	1763	At: NP_177854	E = 3.2e-38	At1g77300			DY672086	0.99			Yes	No	No
	2*	Minus	13543	11454	floral homeotic protein PI	208	At: AAD51995	E=1.6e-20	At5g20240	DV438848	0.96			DV439190	0.99	Yes	Rosa (petal)	Yes
	3	Minus	17325	14953	floral homeotic protein PI	208	At: AAD51995	E=7.6e-18	At5g20240							Yes	No	Yes
	4	Minus	22217	19246	PTAC6 (PLASTID TRANSCRIPTIONALLY ACTIVE6)	328	At: NP_564144	E=2.6e-54	At1g21600			EX660405	0.98			Yes	Prunus	Yes
	5	Minus	28043	26310	SET domain-containing protein	354	At: NP_974212	E=9.5e-45	At3g03750					EX686828 EX686675	99% 99%	Yes	Rosa	Yes
	6	Plus	28859	nd (excluded?)	wound-responsive family protein	684	At: NP_173580	E=3.9e-14	At1g21610							No	No	Yes

## Sheet: Sheet2
	110	g	EU024852	41O22	5	Yes (Nt only)	_,_,N	All	Yes	No	Rosa (90%)	Yes	Minus	20493	16470		zinc ion binding	1171	NP_176362	E=8.0e-164	At1g61690									0	None	n	n	n
	135	g	EU024859	49M15	4b	Partly	na(Trunc)	_,N,_	Yes	No	No	Yes	Plus	nd	26611		XF1 (SQUALENE EPOXIDASE 1); oxidoreductase	531	NP_564734	E=3.7e-41	At1g58440									0	None	n	n	n
	44	g	EU024831	13I24	3	Yes	All	All	Yes	Yes	Malus	Yes	Plus	21334	23064		xanthine/uracil permease family protein	579	NP_566384	E=0	At3g10960		DY672064	0.99			EX678367	0.98		2	Incomplete (+5' and +3' only)	y	n	y
	224	g	EU024871	76K13	6	Yes	All	na(excl.)	At	No	No	Yes	Plus	28859	nd (excluded?)		wound-responsive family protein	684	At: NP_173580	E=3.9e-14	At1g21610									0	None	n	n	n
	17	g	EU024826	08G19	1	Yes	n(excl.)	All	At	No	No	Yes	Plus	excluded?	1576		VHA-A1 (VACUOLAR PROTON ATPASE A 1); ATPase	817	NP_850122	E=9.9-49	At2g28520									0	None	n	n	n
	81	g	EU024838	19M24	5	Yes	A,M,N	All	Yes	No	No	Yes	Minus	29502	28078		very-long-chain fatty acid condensing enzyme, putative	492	NP_173916	E=3.1e-120	At1g25450									0	None	n	n	n
	37	g	EU024827	10B08	7	Yes	A,M,_	na(excl.)	At	Yes	No	Yes	Plus	33194	nd (excluded?)		Unknown protein.	184	NP_564901	E=2.2e-15	At1g67620				(EX680589) (EX657073)	99% 99%	EX675274	0.99		3	Complete	y	y	y	c
	34	g	EU024827	10B08	4	Yes	_,M,_	na(Trunc.)	At	Yes	Prunus, Malus	Yes	Minus	14398	nd		Unknown protein (catalytic)	168	NP_564215	E=6.0e-13	At1g24350		EX663283	1						1	Incomplete (+5' only)	y		n
	53	f	EU024832	14K06	1(t)	Yes	All(t)	All(t)	At	No	No	Yes	Plus	1162	2463		Unknown protein (homology to plant transposases of the PIF / Ping-Pong family)	415 343	At: BAB02160 NP_978997	E=1.6e-77 E=5.1e-23	At3g15310 At2G13770									0	None	n	n	n
	132	g	EU024859	49M15	3	Yes	A,M,_	_,M,_	Yes	Yes	No	Yes	Plus	14811	15269		unknown protein	127	NP_198776	E=2.4e-40	At5g39600				(DY671420)	0.99				1	Complete	y	y	y	c	EX667458	0.89	EX666141	0.89
	6	g	EU024823	01I13	3	Yes	A,M,N	A,M,N	Yes	No	No	Yes	Minus	8105 (?)	6783		unknown protein	680 448	NP_194926 NP_181184	E=5.1e-88 E=1.2e-63	At4g31980 At2g36430									0	None	n	n	n				DY674412	0.75
	5	g	EU024823	01I13	2	Yes	A,M,N	All	Yes	No	No	Yes	Minus	2783 (?)	1392		unknown protein	680 448	NP_194926 NP_181184	E=6.1e-73 E=3.3e-45	At4g31980 At2g36430									0	None	n	n	n		EX657826	0.71	DY674412	0.76
	36	g	EU024827	10B08	6	Yes	A,M,N	All	At	No	Malus	Yes	Minus	29159	22954		Unknown protein	1148	NP_174106	E=6.4e-31	At1g27850									0	None
	175	g	EU024864	53J04	2	Yes	All	All	Yes	No	No	Yes	Plus	9652	10620		unknown protein	363	NP_172611	E=6.5e-17	At1g11440									0	None	n	n	n
	163	g	EU024863	52I20	3	Yes	A,M,N	nd	Yes	No	No	Yes	Plus	10603	12940(??)		unknown protein	703	NP_201023	E=6.9e-19	At5g62170									0	None	n	n	n
	167	g	EU024863	52I20	6b	Yes (a+b)	nd	nd	Yes	Yes	No	Yes	Minus	30583 or 30622	nd		Unknown protein	994	NP_567189	E=0	At4g00800						DY672167	0.98		1	Incomplete (+3')	n	n	y		EX664884	0.92
	145	g	EU024860	51F10	3	Yes	A,M,N	_,M,N	Yes	No	No	No	Plus	11606	12004		Unknown protein	99	NP_568485	E=1.0e-8	At5g26731									0	None	n	n	n
	146	g	EU024860	51F10	4	Yes	A,M,N	A,_,N	Yes	No	No	No	Plus	15481	15837		Unknown protein	113	NP_001118586	E=1.3e-8	At3g05936									0	None	n	n	n
	43	g	EU024831	13I24	2	Yes	na(not predicted)	A,_,_	Yes	No	Malus, Prunus	Yes	Plus	10759	14828		Unknown protein	511	NP_850772	E=1.7e-12	At5g05310									0	None	n	n	n
	164	g	EU024863	52I20	4	Yes	nd (Trunc)	_,M,_	Yes(weak)	Yes	Malus	Yes	Minus	17552(??)	17046		unknown protein	245	NP_568766	E=1.7e-9	At5g51840						CX309703	0.96		1	Incomplete (+3')	n	n	y
	191	g	EU024865	53O08	5	Yes	na(gap?)	All	Yes	No	No	Yes	Minus	in gap?	23767		Unknown protein	406	NP_189149	E=2.4e-29	At3g25130									0	None	n	n	n
	193	g	EU024865	53O08	6	Yes	na(?)	na(?)	Yes(?)	No	No	Yes	Minus	nd	nd		Unknown protein	nd	various	E=3.3e-13	various									0	None	n	n	n
	199	g	EU024868	73I22	3	Yes	All	A,M,_	Yes	No	No	Yes	Minus	12347	8048		Unknown protein	749	NP_199605	E=3.9e-46	At5g47940
	144	g	EU024860	51F10	2	Yes	All	All	Yes	No	Malus	Yes	Plus	5350	9293		Unknown protein	422	NP_187245	E=8.2e-27	At3g05940									0	None	n	n	n
	7	g	EU024823	01I13	4	Yes	A,M,N	A,M,N	Yes	Yes	No	Yes	Minus	11285	9445		unknown protein	209	NP_568247	E=8.3e-30	At5g11280				(EX684627)	0.99	DV439723 EX688210	100%100%		3	Complete	y	y	y	c-3e
	176	g	EU024864	53J04	3	Yes	All	Mo	Yes	Yes	Rosa	No	Plus	11570	12148		unknown protein	156	NP_564783	E=8.5e-41	At1g61667				(DV439684)	0.99	EX657284	0.99		2	Complete	y	y	y	c
	122	g	EU024856	48I08	5	Yes	_,M,N	na(Trunc)	Yes	Yes	Malus	Yes	Plus	18401	nd		Unknown protein	679	NP_196860	E=8.7e-19	At5g13560		EX687325	0.98	EX658006	0.98				2	Incomplete (-3')	y	y	n
	174	g	EU024864	53J04	1	Yes	All	na(excl)	Very weak	Yes	No	Yes	Minus	1188	excluded		unknown (BHLH?)	nd	nd	E=0.5	nd		EX683181	1							Incomplete (+5' only)	y	n	n
	60	g	EU024832	14K06	5	Yes	All	All	At	Yes	Prunus, Malus	Yes	Minus	31733	24147		Transcription initiation factor (KOW domain)	989	At: NP_180968	E=1.6e-74	At4g08350						DV438259	0.98		1	Incomplete (+3' only)	n	n	y
	21	f	EU024826	08G19	4	No	None	na(Trunc.)	At	No	Malus	No	Plus	17191	nd (3' truncated?)		transcription factor/zinc ion binding (SALT TOLERANCE HOMOLOG2)	331	At: NP_177686	E=8.4e-24	At1g75540									0	None	n	n	n
	179	g	EU024864	53J04	6*	Yes	None	All	Yes	Yes	Rosa	No	Minus	nd	17404		terpene synthase/cyclase family protein	569	NP_176361	E=1.2e-123	At1g61680									0	None	n	n	n		CO817558	0.94
	107	g	EU024852	41O22	2**	Yes	All	All	Yes	Yes	Rosa	Yes	Minus	7766	5524		terpene synthase/cyclase family protein	569	NP_176361	E=2.1e-55	At1g61680									0	None	n	n	n		CO817558	0.94
	109	g	EU024852	41O22	4**	Yes	All	A,_,N	Yes	Yes	Rosa	Yes	Minus	14679	12437		terpene synthase/cyclase family protein	569	NP_176361	E=2.4e-56	At1g61680									0	None	n	n	n		CO817558	0.94
	80	g	EU024838	19M24	4	Yes	All	All	Yes	Yes	No	Yes	Minus	24693	22363		Subtilase	780	NP_568765	E=0	At5g51750		DY669789 DY673729	99% 99%	EX687846 EX664159	97% 99%	EX682398 DV438806 EX684771 DV439379	99% 98% 98% 96%		8	Incomplete (+5',+3') missing internal toward 3' end	y	n	y
	100	g	EU024847	34E24	5	Yes	na(?)	na(?)	Yes	Yes	No	No	Plus	24403(?)	25666(?)		SRO2 (SIMILAR TO RCD ONE 2); NAD+ ADP-ribosyltransferase	323	NP_173769	E=4.7e-40	At1g23550									0	None	n	n	n		EX667432	0.85	CO817309	0.87
	90	g	EU024845	32L07	5	Yes	All	None	Yes	Yes (3' only)	Rosa, Malus	Yes	Minus	23814	17373		SMC2 (STRUCTURAL MAINTENANCE OF CHROMOSOMES 2) (AtSMC2-1) (AtSMC2-2)	1175 1171	NP_201047 NP_190330	E=1.5e-85 E=6.9e-83	AT5G62410 AT3G47460									0	None	n	n	n		EX671657	0.93
	87	f	EU024845	32L07	2	Yes(?)	na(Trunc)	na(Trunc)	Yes	No	No	No	Minus	4097(?)	nd		SMC2 (STRUCTURAL MAINTENANCE OF CHROMOSOMES 2) (AtSMC2-1) (AtSMC2-2)	1175 1171	NP_201047 NP_190330	E=5e-83 E=1.0e-80	AT5G62410 AT3G47460									0	None	n	n	n		Four
	23	g	EU024826	08G19	6	Yes	A,M,_	All	Vv	Yes	No	Yes	Plus	23851	24576		small basic intrinsic protein 1	238	Vv: ABD46741	E=1.3e-62	na						EX676239	1		1	Incomplete (-5')	n	y	y		EX662321	0.85
	25	g	EU024826	08G19	8	Yes	All	All	Vv	Yes	No	Yes	Plus	30738	31463		small basic intrinsic protein 1	238	Vv: ABD46741	E=6.6e-68	na				EX662321	0.99				1	Incomplete (-5',-3')	n	y	n		EX676239	0.86
	13	g	EU024823	01I13	9	Yes	A,M,N	All	Yes	Yes	No	Yes	Minus	36521	34310		SHS1 (SODIUM HYPERSENSITIVE 1); binding / transporter	392	NP_194966	E=1.5e-76	At4g32400		EX672645	0.99			DY668003	0.99		2	Incomplete (+5')(+3')	y	n	y
	223	g	EU024871	76K13	5	Yes	All	___Vv	At	Yes	Rosa	Yes	Minus	28043	26310		SET domain-containing protein	354	At: NP_974212	E=9.5e-45	At3g03750						EX686828 EX686675	99% 99%		2	Incomplete (+3')	n	n	y		EX685958	0.87
	170	g	EU024863	52I20	9	Yes	A,M,_	None	Yes	No	No	Malus	Minus	41612	nd		RNA recognition motif (RRM)-containing protein	304	NP_182201	E=1.2e-39	At2g46780									0	None	n	n	n
	207	f	EU024870	76C08	Gene 1(t)	Yes	na(t)	A,M,N	Yes (weak)	No	No	No	Minus	?	1497		Reverse transcriptase-related	365	NP_178368	E=0.0025	At2g02650									0	None	n	n	n
	189	f	EU024865	53O08	4(t)	Yes	na(t)	na(t)	Yes	Yes	No	Yes	Plus	nd	nd		putative retroelement pol polyprotein	?	various	E=0										na	Retroelement
	19	g	EU024826	08G19	3	Yes	_,M,N	A,M,_	At	No	No	Yes	Plus	6948	11806		putative protein (embryo defective 1967)	702	NP_566998	E=1.8e-39	At3g54350									0	None	n	n	n
	200	f	EU024868	73I22	4(t)	Yes?	na(t)	na(t)	Yes	No	No	No	Minus	17977(?)	12831(?)		Putative non-LTR retroelement reverse transcriptase	Varies	AB82639 (one example of many)	E=0
	79	g	EU024838	19M24	3*	Yes	All	_,M,N	Yes	No	No	Yes	Minus	21785	16756		putative disease resistance protein (TIR-NBS-LRR class)	1219	NP_192938	E=1.0e-104	At4g12010									0	None	n	n	n
	78	g	EU024838	19M24	2*	Yes	All	A,M,N	Yes	Yes	No	Yes	Minus	8007	2590		putative disease resistance protein (TIR-NBS-LRR class)	1219	NP_192938	E=5.3e-112	At4g12010						CX661795 EX686608	99% 100%		2	Incomplete (+3' only)	n		y
	222	g	EU024871	76K13	4	Yes	A,M,N	A,_,_	At	Yes	Prunus	Yes	Minus	22217	19246		PTAC6 (PLASTID TRANSCRIPTIONALLY ACTIVE6)	328	At: NP_564144	E=2.6e-54	At1g21600				EX660405	0.98				1	Incomplete (-5',-3')	n	y	n
	45	g	EU024831	13I24	4	Yes	All	All	Yes	No	Malus, Prunus	Yes	Plus	24627	26495		protein phosphatase-related	282	NP_566383	E=9.7e-53	At3g10940									0	None	n	n	n
	118	f	EU024856	48I08	2	Yes?	na(Trunc)	na(Trunc)	Yes	No	No	Rosa	Minus	nd	nd		protein kinase-related	471	NP_190213	E=1.2e-25	At3g46280									0	None	n	n	n
	119	f	EU024856	48I08	3	Yes?	na(Trunc)	na(Trunc)	Yes	No	No	Rosa	Minus	nd	nd		protein kinase-related	471	NP_190213	E=6.6e-9	At3g46280									0	None	n	n	n
	117	g	EU024856	48I08	1	Yes	All	na(excl)	Yes	Yes	Prunus, Malus	Yes	Minus	1942 1939	excluded		protein kinase, putative	829 830	NP_200778 NP_190214	E=1.0e-154 E=2.5e-153	(At5g59700) At3g46290				CO816840	0.94				1	Incomplete (-5',-3')
	178	g	EU024864	53J04	5	Yes	All	All	Yes	No	No	Yes	Plus	15964	17100		PPR336 (PENTATRICOPEPTIDE REPEAT 336)	394	NP_566445	E=1.5e-106	At3g13160									0	None	n	n	n
	24	f	EU024826	08G19	7(t)	Yes	na(t)	na(t)	At	No	No	Yes	Minus	~29535	~25000		polyprotein	1451	At: AAC02664	E=9.1e-156	na									na	na (transposon)
	27	g	EU024826	08G19	10	Yes	___Mo,Le	All	At	No	No	Yes	Plus	35614	36801		polygalacturonase	397	NP_187440	E=4.7e-83	?									0	None	n	n	n
	147	g	EU024860	51F10	5*	Yes	A,_,_	All	Yes	NO!!	Prunus, Malus	Yes	Plus	24464	28802		PHYA (PHYTOCHROME A); G-protein coupled photoreceptor/ signal transducer	1122	NP_172428	E=0	At1g09570									0	None	n	n	n
	111	g	EU024852	41O22	6	Not well	A,M,N	None	Yes	No	No	Yes	Minus	23737	21439		phototropic-responsive NPH3 protein-related	506	NP_188849	E=3.0e-71	At3g22104									0	None	n	n	n
	154	g	EU024861	52B01	4	Yes	A,M,_	A,M,_	Yes	No	No	Yes	Plus	15434	16675		PGK (PHOSPHOGLYCERATE KINASE)	401	NP_178073	E=1.4e-57	At1g79550									0	None	n	n	n		EX683170	0.71	Many weak
	67	g	EU024837	19H07	3	Yes	na(?)	All	Yes	No	No	Yes	Plus	nd (9375?)	12261		pfkB-type carbohydrate kinase family protein	343	NP_199996	E=7.1e-81	At5g51830 and others									0	None	n	n	n
	106	g	EU024852	41O22	1	Yes	na(Trunc)	All	Yes	No	No	Yes	Plus	(??)	5218		pentatricopeptide (PPR) repeat-containing protein	394	NP_566445	E=1.9e-24	At3g16160									0	None	n	n	n
	108	g	EU024852	41O22	3	Yes	na(Trunc)	A,M,N	Yes	No	No	Yes	Plus	nd	12132		pentatricopeptide (PPR) repeat-containing protein	394	NP_566445	E=2.5e-32	At3g16160									0	None	n	n	n
	22	g	EU024826	08G19	5	Yes	A,M_	_,M,_	At	Yes	Rosa, Prunus	Yes	Minus	21094	18087		pectinesterase-like protein	541	At: NP_193932	E=3.2e-86	At4g22010		DY673223	0.98			EX683393 EX683403 DV440389	97% 99% 95%		4	Incomplete (+5',+3')	y	n	y
	161	g	EU024863	52I20	1	Yes	A,_,N	na(excl)	Yes	No	Prunus, Malus	Yes	Minus	461	excluded		oxidoreductase	250	NP_568767	E=2.3e-25	At5g51880									0	None	n	n	n
	187	g	EU024865	53O08	2	Yes	All	All	Yes	Yes(?)	Rubus, Prunus, Malus	Yes	Minus	4009	1926		OTC (ORNITHINE CARBAMOYLTRANSFERASE);	375	NP_177667	E=2.0e-81	At1g75330									0	None	n	n	n
	8	g	EU024823	01I13	5	Yes	A,M,N	All	Yes	Yes	No	Yes	Plus	11550	13050		OCP3 (OVEREXPRESSOR OF CATIONIC PEROXIDASE 3)	354	NP_196688	E=4.0e-31	At5g11270		CX661043	0.99			CX661123	0.99		2	Incomplete (+5')(+3')	y	n	y
	12	g	EU024823	01I13	8	Yes	A,M,_	All	Yes	Yes	No	Yes	Plus	31777	33342		nucleic acid binding	130	NP_565781	E=2.1e-18	At2g34160				(EX684687) (EX684678)	99% 99%				2	Complete	y	y	y	c-5e
	157	g	EU024861	52B01	7	Yes	A,_,N	All	Yes	Yes	No	Yes	Minus	29005	26083		NIK2 (NSP-INTERACTING KINASE 2); protein kinase	636	NP_974360	E=7.0e-177	At3g25560		DY673059	0.99	DY668094	0.99				2	Incomplete (-3')	y	y	n
	31	g	EU024827	10B08	1*	Yes	A,M,N	All	At	No	No	No	Plus	2546	4496		Leafy	420	At: NP_200993	E=5.1e-44	At5g61850									0	None	n	n	n
	68	f	EU024837	19H07	4	Yes	na(t?)	na(t?)	Weak	Yes(?)	No	Malus	Minus	nd	nd		Hypothetical protein (possible mitochondrial or polyprotein)	240	NP_085537	E=2.1e-12	AtMg00810						CO817776	0.99		1	Incomplete (+3' only)	n	n	y
	165	g	EU024863	52I20	5	Yes	A,M,_	All	Yes	Yes	Prunus	Yes	Plus	19451	20635		hydroxyproline-rich glycoprotein family protein	426	NP_195905	E=1.9e-97	At5g02850		DY668128	0.98							Incomplete (+5')	y	n	n
	138	g	EU024859	49M15	6	Yes	All	_,M,_	Yes	No	Malus	Yes	Plus	36823(?)	40136		hydrolase, alpha/beta fold family protein	359	NP_568381	E=1.5e-52	At5g19850									0	None	n	n	n
	9	g	EU024823	01I13	6*	Yes	A,M,N	A,M,_	Yes	Yes	Malus, Prunus	Yes	Plus	16756	18732		HY5 (ELONGATED HYPOCOTYL 5); DNA binding / transcription factor	168	NP_568246	E=2.3e-39	At5g11260		CO816924	0.97	(DY667374)	0.99	EX686844	0.98		3	Complete	y	y	y	c-4e
	48	g	EU024831	13I24	7	Yes	na(excl)	_,M,_	Yes	Yes	Yes	Yes	Minus	nd (excl)	32014		HEME2; uroporphyrinogen decarboxylase	394	NP_181581	E=3.1e-83	At2g40490				DY670099	0.99				1	Incomplete (-5',-3')	n	y	n
	185	g	EU024865	53O08	1	Yes	na(excl)	na(all wrong)	Yes	No	Malus	Yes	Plus	excluded	1231		heat shock protein binding/auxilin-like protein / auxilin-like protein	891 485	NP_193014	E=1.3e-9	At4g12770 At4g12780									0	None	n	n	n
	181	f	EU024864	53J04	7(t)	Yes	na(t)	na(t)	Yes	No	No	No	Plus	nd	nd		gypsy/Ty-3 retroelement polyprotein	nd	na	E=2.3e-46	na										na (transposon)
	168	g	EU024863	52I20	7*	Yes	All	A,M,_	Yes	Yes	No	Yes	Plus	32121	35247		Granule-bound starch synthase I (GBSS-I)	610	NP_174566	E=4.7e-112	At1g32900		DY669654 DY673396	98% 98%			DV438298	0.98		3	Incomplete (+5')(+3')	y	n	y
	212	g	EU024870	76C08	Gene 5	Yes	na(in gap)	A,_,N	Yes	No	Prunus	Yes	Plus	nd(in gap)	27913		glycosyl hydrolase family 3 protein	792	NP_196618	E=8.8e-57	At5g10560									0	None	n	n	n
	96	g	EU024847	34E24	1	Yes	na(?)	na(Trunc.)	Yes	Yes	No	Yes	Minus	4635(?)	3096(?)		glycosyl hydrolase family 17 protein	408	NP_174300	E=1.3e-135	At1g30080				EX665543	1				1	Incomplete (-5',-3')	n	y	n
	213	g	EU024870	76C08	Gene 6	Yes	A,_,N	All	Yes	Yes	Yes	Yes	Plus	31543	34734		GL3 (GLABRA 3); transcription factor (bhlh 1)	637	NP_680372	E=3.2e-88	At5g41315				DY668863	0.99				1	Incomplete (-5', -3')	n	y	n
	210	g	EU024870	76C08	Gene 4	Yes	A,M,_	None	Yes	No	No	No	Plus	16941(?)	19547		FRS5 (FAR1-RELATED SEQUENCE 5); zinc ion binding	788	NP_195531	E=8.6e-105	At4g38180									0	None	n	n	n
	220	g	EU024871	76K13	2**	Yes	All	A,M,N	At	Yes	Rosa (petal)	Yes	Minus	13543	11454		floral homeotic protein PI	208	At: AAD51995	E=1.6e-20	At5g20240		DV438848	0.96			DV439190	0.99		2	Complete	y	y	y	c
	221	g	EU024871	76K13	3**	Yes	All	A,_,_	At	Yes	No	Yes	Minus	17325	14953		floral homeotic protein PI	208	At: AAD51995	E=7.6e-18	At5g20240									0	None	n	n	n		DV438848	88	DV439190	72
	18	g	EU024826	08G19	2*	Yes	All	A,_,N	At	No	Rosa (95%), Malus	Yes	Plus	2794	5042		floral homeotic protein AP3	232	NP_191002	E=7.8e-25	At3g54340									0	None	n	n	n
	151	g	EU024861	52B01	1	Yes	A,_,N	A,_,N	Yes(weak)	Yes	No	Yes	Minus	2559	1213		F-box family protein	359	NP_199772	E=0.00038	At5g49610									0	None	n	n	n		EX664836	0.87	DY670520	0.71
	156	g	EU024861	52B01	6	Yes	A,_,N	na(??)	Yes	No	No	Yes	Plus	24044	nd(??)		F-box family protein	416	NP_172814	E=2.2e-36	At1g13570									0	None	n	n	n
	201	g	EU024868	73I22	5	Yes	na(?)	_,M,N	Yes	Yes	Malus	Yes	Minus	nd	21263	4	FAD binding / catalytic/ tRNA dihydrouridine synthase	419	NP_567149	E=9.6e-31	At3g63510				DY666976	0.99				1	Incomplete (-5', -3')	n	y	n
	91	g	EU024845	32L07	6	Yes	Vv only	All	Yes	Yes	No	Yes	Minus	27709	26249		exostosin family protein	517	NP_201028	E=0	At5g62220		DY673556 CS662049	97% 97%	EX676257	0.98				4	Incomplete (-stop)	y	y	n		EX685840	1	3' UTR only
	112	g	EU024852	41O22	7	Yes	A,M,N	A,_,N	Yes	Yes	Rosa	Yes	Minus	28466	24730		eukaryotic translation initiation factor-related	565	NP_001077515	E=1.5e-50	At1g11480						CX662032 EX678863 EX660108	96% 99% 99%		3	Incomplete (+3')	n	n	y
	143	g	EU024860	51F10	1	Yes	A,M,N	na(excl)	Yes	Yes	Malus	Yes	Minus	3388	nd (excluded)		EMB1138 (EMBRYO DEFECTIVE 1138); ATP binding /ATP-dependent helicase	748	NP_001031943	E=7.0e-82	At5g26742		DY671078	0.98	CX662172 DY674314 DY675910 CX661975	99% 100% 100% 99%				5	Incomplete (-3') excluded.	y	y	n
	125	g	EU024856	48I08	7	Yes(?)	None	_,M,_	Yes	No	Malus	Yes	Plus	31596	33918		EMB1067 (EMBRYO DEFECTIVE 1067); tRNA 2'-phosphotransferase	289	NP_182058	E=3.2e-23	At2g45330									0	None	n	n	n
	219	g	EU024871	76K13	1	Yes	na(Trunc.)	na(excl.)	At	Yes	No	No	Minus	nd (5' truncated?)	nd (excluded?)		EFS (EARLY FLOWERING IN SHORT DAYS)	1763	At: NP_177854	E = 3.2e-38	At1g77300				DY672086	0.99				1	Incomplete (-5',-3')	n	y	n
	177	g	EU024864	53J04	4	Yes	None	None	Yes	No	No	Yes	Minus	14822(?)	14036(?)		DYT1 (DYSFUNCTIONAL TAPETUM 1); DNA binding / transcription factor	207	NP_193864	E=1.2e-15	At4g21330									0	None	n	n	n
	131	g	EU024859	49M15	2	Yes	A,_,N	All	Yes	No	No	Yes	Minus	3240	1668		DUO1 (DUO POLLEN 1); DNA binding / transcription factor	297	NP_191605	E=1.4e-24	At3g60460									0	None	n	n	n
	166	g	EU024863	52I20	6a	Yes (a+b)	nd	Vv	Yes	Yes	Prunus	Yes	Minus	nd	21408(Vv)		DNA binding / binding / protein binding / zinc ion binding	797	NP_567188	E=1.2e-44	At4g00790		DY672167	0.98						1	Incomplete (+5')	y	n	n
	208	g	EU024870	76C08	Gene 2	Yes	All	All	Yes	No	No	Yes	Plus	3915(?)	7046		DNA binding	512	NP_190912	E=2.2e-31	At3g54440									0	None	n	n	n
	126	g	EU024856	48I08	8	Yes	None	na(excl)	Yes	No	No	Yes	Plus	37804(?)	excluded		disease resistance protein (TIR-NBS-LRR class), putative	1095	NP_192855	E=4.5e-25	At4g11170									0	None	n	n	n
	89	g	EU024845	32L07	4*	Yes	A,M,_	A,_,_	Yes	Yes	No	Yes	Minus	15729	11584		disease resistance protein (NBS-LRR class), (RPP13-like)	1424 1054	NP_188064 NP_188065	E=9.0e-128 E-1.4e-149	At3g14460 At3g14470									0	None	n	n	n		DY672828	0.93	DY670572	0.96	DY667455	0.91
	66	g	EU024837	19H07	2	Yes	A,M,N	na(?)	Yes	No	No	Yes	Plus	3390	6762(?)		disease resistance protein (NBS-LRR class),	919 985	NP_194452 NP_194449	E=7.1e-85 E=2.5e-82	At4g27220 At4g27190									0	None	n	n	n		DY668414	0.72
	42	g	EU024831	13I24	1*	Yes	All	A,M,_	Yes	Yes	No	Yes	Minus	8789	3755		disease resistance protein (NBS-LRR class)	1424 1054	NP_188064 NP_188065	E=8.3e-89 E=5.6e-97	At3g14460 At3g14470						DY666677	0.95		1	Incomplete (+3' only)	n	n	y		DY667455	0.89	DY667343	0.91	DY680572	0.92	DY672828	0.93
	102	g	EU024847	34E24	7***	Yes	A,M,_	_,M,_	Yes	No	No	Yes	Minus	34482	31283		disease resistance protein (CC-NBS-LRR class), putative	809 815	NP_201491 NP_201492	E=3.9e-90 E=1.9e-89	At5g66900 At5g66910									0	None	n	n	n		DV439384	0.76	DY672074	0.71	DY672950	0.74	DY672973	0.74
	101	g	EU024847	34E24	6***	Yes	_,M,N	All	Yes	Yes	No	Yes	Minus	29841	26068		disease resistance protein (CC-NBS-LRR class), putative	809 815	NP_201491 NP_201492	E=6.5e-63 E=1.2e-59	At5g66900 At5g66910		DY672950	0.99			DV439384	0.98		2	Incomplete (+5',+3')	y	n	y		DY672074	0.79	DY672973	0.74
	99	g	EU024847	34E24	4***	Yes	na(?)	na(?)	Yes	Yes	No	Yes	Minus	23660(?)	18556(?)		disease resistance protein (CC-NBS-LRR class), putative	809 815	NP_201491 NP_201492	E=5.8e-56 E=1.0e-54	At5g66900 At5g66910				DY672074 DY671760	99% 96%				2	Incomplete (-5',-3')	n	y	n		DV439384	0.78	DY672950	0.79	DY670026	0.84	DY672973	0.93
	134	g	EU024859	49M15	4a*	Yes	All	na(Trunc.)	Yes	No	No	Yes	Plus	22399	25590(?)		disease resistance family protein	905	NP_181039	E=7.3e-122	At2g34930									0	None	n	n	n
	188	g	EU024865	53O08	3*	Yes	All	All	Yes	Yes	Rubus	Yes	Minus	6782	5115		DFR (DIHYDROFLAVONOL 4-REDUCTASE); dihydrokaempferol 4-reductase	382	NP_199094	E=2.0e-40	At5g42800		EX671496 EX676720 EX673524	99% 99% 99%			CO382045	0.95		4	Complete	y	y	y	c
	92	g	EU024845	32L07	7	Yes	A,M,_	All	Yes	No	No	Yes	Minus	32234	30250		cytochrome P450, family 704, subfamily A, polypeptide 2	511	NP_182075	E=9.3e-100	At2g45510									o	None	n	n	n		DV438997	0.77	DY668091	0.77
	97	g	EU024847	34E24	2	Yes	A,_,_	na(Trunc.)	Yes	Yes	Rosa, Prunus, Malus	Yes	Plus	11485	15484(?)		CUL4 (CULLIN4); protein binding / ubiquitin-protein ligase	792	NP_568658	E=1.8e-53	At5g46210				DY669555	1				1	Incomplete (-5',-3')	n	y	n
	73	f	EU024837	19H07	7(t)	No	na(t)	na(t)	Yes (weak)	No	No	No	Plus?	nd	nd		copia-type pol polyprotein-like	1123	BAA97087	E=0.00024	nd									na	retroelement
	55	f	EU024832	14K06	2.2(t)	Yes?	na(t)	na(t)	At	No	No	Yes	Plus	?	?		copia-type pol polyprotein-like	1123	At: BAA97087	E=2.6e-10	nd									0	None	n	n	n
	155	g	EU024861	52B01	5*	Yes	All	All	Yes	Yes	No	Yes	Minus	21021	19159		COL2 (CONSTANS-LIKE 2); transcription factor/ zinc ion binding	347	NP_186887	E=6.7e-61	At3g02380		DY672035 DY675636 DY669597	99% 99% 99%			CO380354	0.98		4	Complete	y	y	y	c
	46	g	EU024831	13I24	5	Yes	None	na(Trunc)	Yes	No	No	No	Minus	28680(?)	nd		CIPK20 (CBL-INTERACTING PROTEIN KINASE 20); kinase	439	NP_199394	E=5.3e-99	At5g45820 At5g45810									0	None	n	n	n
	47	g	EU024831	13I24	6	Yes	_,M,N	A,M,N	Yes	No	No	No	Minus	31117	29825		CIPK20 (CBL-INTERACTING PROTEIN KINASE 20); kinase	439	NP_199394	E=1.7e-121	At5g45820 At5g45810									0	None	n	n	n
	198	g	EU024868	73I22	2**	Yes	All	All	Yes	Yes	Rosa, Rubus, Malus, Prunus	Yes	Minus	5040	6381		Chalcone synthase	395	NP_196897	E=5.5E-165	At5g13930		EX678794 EX676990	93% 99%	EX661866 DY667960	100% 96%	EX665279 EX659077	99% 89%		>20	Complete	y	y	y	c	Many
	197	g	EU024868	73I22	1**	Yes	All	All	Yes	Yes	Rosa, Rubus, Malus, Prunus	Yes	Minus	374	1750		Chalcone synthase	395	NP_196897	E=9.4e-165	At5g13930		EX678794 EX676990	96% 94%	EX661866 DY667960	95% 98%	EX665279 EX659077	91% 99%		>20	Complete	y	y	y	c	Many
	121	g	EU024856	48I08	4*	Yes	All	A,M,N	Yes	Yes	Malus, Pyrus, Prunus	Yes	Minus	16220	14748		Chalcone isomerase 1	246	NP_191072	E=1.2e-43	At3g55210				DY673012 Others	0.98	DV440016 Others	0.98		9	Complete	y	y	y	c
	11	g	EU024823	01I13	7	Yes	All	_,M,N	Yes	Yes	Rosa, Rubus, Malus, Prunus	Yes	Plus	24309	30383		CESA1 (CELLULOSE SYNTHASE 1); transferase, transferring glycosyl groups	1081	NP_194967	E=7.0e-160	At4g32410		DY674781	0.99			EX657066 DY672977	99% 100%		3	Incomplete (+5')(+3')	y	n	y
	209	g	EU024870	76C08	Gene 3*	Yes	All	All	Yes	No	Prunus, Malus	Yes	Minus	9900	8537		BHLH093 (BETA HLH PROTEIN 93); DNA binding / transcription factor	351	NP_569014	E=8.3e-15	At5g65640									0	None	n	n	n
	35	g	EU024827	10B08	5	Yes	All	na(???)	At	No	No	No	Minus	21833	15885(?)		ATP-dependent DNA helicase, putative	911	NP_174109	E=3.2e-38	At1g27880									0	None	n	n	n				EX680164	0.95
	88	f	EU024845	32L07	3	Not really	na(Trunc)	_,M._	Yes	Yes	No	Yes	Minus	nd	6308		ATNOA1/ATNOS1/NOA1/NOS1 (nitrous oxide synthase 1)	561	NP_850666	E=3.0e-34	At3g47450									na	na					DV438843	0.92	DV439461	0.88
	82	g	EU024838	19M24	6	Yes	A,_,N	na(excl)	Yes	No	No	Yes	Plus	32104	nd (excluded)		ATFUC1 (ALPHA-L-FUCOSIDASE 1)	506	NP_180377	E=9.6e-51	At2g28100									0	None	n	n	n
	203	g	EU024868	73I22	6	Yes	All	na(excl)	Yes	Yes	No	Yes	Plus	32229	nd (excluded)		ATAB2; RNA binding	374	NP_566327	E=2.4e-55	At3g08010		DY675461	1			DV438250	na		1(2)	Complete (stop excl)	y	y	y	c
	57	g	EU024832	14K06	3**	Yes	A,M,_	All	At	Yes	Rosa (94%), Prunus, Malus	Yes	Minus	13923	10846		Alcohol dehydrogenase	379	NP_177837	E=7.5e-74	At1g77120		DY671944 DY670844	99% 99%	EX659312	0.99	DY674798	1		4	Complete	y	y	y	c
	58	g	EU024832	14K06	4**	Yes	A,M,N	_,M,_	At	No	No	No	Plus	20364	22788		Alcohol dehydrogenase	379	NP_177837	E=1.3e-114	At1g77120									0	None	n	n	n		EX659312	0.78	DY671944	0.78	DY670844	0.78	DY674798	0.79
	65	g	EU024837	19H07	1	Yes	na(excl)	All	Very low	Yes	Malus	Yes	Plus	nd (excluded)	2080		AGL6 (AGAMOUS LIKE-6); DNA binding / transcription factor	252	NP_182089	E=9.6e-8	AT2G45650				DV438632	95-100%				1	Complete	y	y	y	c
	162	g	EU024863	52I20	2	Yes?	None	na(Trunc)	Yes	No	Rubus (93%), Malus	Yes	Plus	2418	nd		AGL42 (AGAMOUS LIKE 42); transcription factor	210	NP_568952	E=1.3e-22	At5g62165									0	None	n	n	n
	69	g	EU024837	19H07	5**	Yes	_,M,_	na(Trunc)	Yes	No	Rosa	Yes	Minus	18303	nd		AGL14 (AGAMOUS-LIKE 14); DNA binding / transcription factor	221	NP_192925	E=1.5e-22	At4g11880									0	None	n	n	n
	71	g	EU024837	19H07	6**	Yes	_,M,_	na(Trunc)	Yes	No	Rosa	Yes	Minus	20506	nd		AGL14 (AGAMOUS-LIKE 14); DNA binding / transcription factor	221	NP_192925	E=1.7e-23	At4g11880									0	None	n	n	n
	32	g	EU024827	10B08	2	No?	None	All	At	No	No	Yes	Minus	9409	7661		ACS8 (1-Amino-cyclopropane-1-carboxylate synthase 8)	469	NP_195491	E=1.3e-148	At4g37770
	139	g	EU024859	49M15	7	Yes	n(excl)	_,M,_	Yes	No	No	Yes	Minus	excluded	41485		ACD1-LIKE; electron carrier	536	NP_567725	E=9.5e-15	At4g25650									0	None	n	n	n
	33	g	EU024827	10B08	3	No?	All	None	At	Yes	No	Yes	Minus	10346	9858		60S ribosomal protein L12 (RPL12C)	166	NP_200875	E=7.5e-72	At5g60670				EX666252 EX680354	95% 96%				>60	Complete	y	y	y	c	Over 60 Fra EST hits
	169	g	EU024863	52I20	8	Yes	_,M,_	All	Yes	Yes	Yes	Yes	Minus	36834	36233		60S acidic ribosomal protein P1 (RPP1C)	113	NP_199581	E=1.1e-8	At5g47700				EX679759 EX667934 Many others	99% 98% high				50+	Complete	y	y	y	c
	124	g	EU024856	48I08	6	Yes	Mo	_,M,_	Yes	Yes	Rosa (96%),Malus. others	Yes	Plus	28567	30544		40S ribosomal protein S13 (RPS13A)	151	NP_567104	E=1.8e-48	At3660770				EX663219 EX664524 Others	99% 99% Etc	DV439665	1		6	Complete	y	y	y	c
	152	g	EU024861	52B01	2	Yes	na(t)	na(t)	Yes	nd	nd	nd	Plus	nd	nd		mutator-like transposase-like protein		various	E=1.6e-18										na	na (transposon)
