# Supplementary material for: An examination of targeted gene neighborhoods in strawberry
Source: BMC Plant Biol. 2010 May 4;10:81. doi: 10.1186/1471-2229-10-81 (PMC2890015; doi:10.1186/1471-2229-10-81)
Supplement: Additional file 2 — Gene Models. An Excel spreadsheet of exon/intron composition of 15 modeled genes. [file 1471-2229-10-81-S2.XLS]

## Sheet: Sheet1
Additional File 2: Gene Models
Gene models are presented for the 15 genes that had complete, top-tier EST coverage. The numbers in color-coded boxes (see key) denote sequence locations within the respective fosmid sequences. The numbers in non-color-coded boxes are cumulative lengths, in base pairs (bp), of coding sequences and intron sequences.
Color Key	Start codon
	Exon boundary
	Stop codon
	Intron boundary
Fosmid (Figure)	Gene						Gene Summary
73I22 (Fig. 2)	Gene 1: CHS-1		Ex 1	Int 1	Ex 2
			1750	1572	1365		Number Exons				2
			1573	1366	374		Length coding seq (bp)				1170
			178 bp		992 bp		Number Introns				1
				207 bp			Cumulative length introns (bp)				207
73I22 (Fig. 2)	Gene 2: CHS-2		Ex 1	Int 1	Ex 2
			6381	6203	6031		Number Exons				2
			6204	6032	5040		Length coding seq (bp)				1170
			178 bp		992 bp		Number Introns				1
				172 bp			Cumulative length introns (bp)				172
48I01 (Fig. 3)	Gene 4: CHI		Ex 1	Int 1	Ex 2	Int 2	Ex 3	Int 3	Ex 4
			16220	16120	16029	15870	15288	15064	14978		Number Exons				4
			16121	16030	15871	15289	15065	14979	14748		Length coding seq (bp)				714
			100 bp		159 bp		224 bp		231 bp		Number Introns				3
				91 bp		582 bp		86 bp			Cumulative length introns (bp)				759
48I01 (Fig. 3)	Gene 6: RPS13A		Ex 1	Int 1	Ex 2	Int 2	Ex 3	Int 3	Ex 4	Int 4	Ex 5
			28567	28590	28703	28776	29488	29627	29712	29899	30511		Number Exons				5
			28589	28702	28775	29487	29626	29711	29898	30510	30544		Length coding seq (bp)				456
			23 bp		73 bp		139 bp		187 bp		34 bp		Number Introns				4
				113 bp		712 bp		85 bp		612 bp			Cumulative length introns (bp)				1522
53O08 (Fig. 4)	Gene 3: DFR		Ex 1	Int 1	Ex 2	Int 2	Ex 3	Int 3	Ex 4	Int 4	Ex 5	Int 5	Ex 6
			6782	6658	6562	6392	6188	5993	5890	5730	5569	5376	5274		Number Exons				6
			6659	6563	6393	6189	5994	5891	5731	5570	5377	5275	5115		Length coding seq (bp)				1002
			124 bp		170 bp		195 bp		160 bp		193 bp		160 bp		Number Introns				5
				96 bp		204 bp		103 bp		161 bp		102 bp			Cumulative length introns (bp)				666
14K06 (Fig. 6)	Gene 3: ADH-2		Ex 1	Int 1	Ex 2	Int 2	Ex 3	Int 3	Ex 4	Int 4	Ex 5	Int 5	Ex 6	Int 6	Ex 7	Int 7	Ex 8	Int 8	Ex 9	Int 9	Ex 10*
			13923	13886	13125	12988	12747	12700	12593	12267	12161	12078	11994	11918	11826	11764	11415	11319	11229	11067	10962		Number Exons				10
			13887	13126	12989	12748	12701	12594	12268	12162	12079	11995	11919	11827	11765	11416	11320	11230	11086	10963	10846		Length coding seq (bp)				1143
			37 bp		137 bp		47 bp		326 bp		83 bp		76 bp		62 bp		96 bp		162 bp		117 bp		Number Introns				9
				761 bp		241 bp		107 bp		106 bp		84 bp		92 bp		349 bp		90 bp		105 bp			Cumulative length introns (bp)				1935
52I20 (Fig. 7)	Gene 8: RPP1C		Ex 1	Int 1	Ex 2	Int 2	Ex 3	Int 3	Ex 4*
			37012	36960	36834	36765	36604	36391	36286		Number Exons				4
			36961	36840	36766	36605	36392	36287	36233		Length coding seq (bp)				336
			na		69 bp		213 bp		54 bp		Number Introns				3
				121 bp		161 bp		105 bp			Cumulative length introns (bp)				774
53J04 (Fig. 9)	Gene 3:		Ex 1	Int 1	Ex 2
	unknown protein		11570	11997	12093		Number Exons				2
			11996	12092	12148		Length coding seq (bp)				483
			427 bp		56 bp		Number Introns				1
				96 bp			Cumulative length introns (bp)				96
76K13 (Fig. 10)	Gene 2:		Ex 1	Int 1	Ex 2	Int 2	Ex 3	Int 3	Ex 4	Int 4	Ex 5	Int 5	Ex 6	Int 6	Ex 7
	PISTILLATA-1		13543	13352	13212	13145	12541	12479	12394	12294	12123	12093	11987	11942	11579		Number Exons				7
			13353	13213	13146	12542	12480	12395	12295	12124	12094	11988	11943	11580	11454		Length coding seq (bp)				621
			191 bp		67 bp		62 bp		100 bp		30 bp		45 bp		126 bp		Number Introns				6
				140 bp		604 bp		85 bp		171 bp		106		363 bp			Cumulative length introns (bp)				1469
10B08 (Fig. 11)	Gene 3: RPL12C		Ex 1
			9858		Number Exons				1
			10346		Length coding seq (bp)				489
			489 bp		Number Introns				0
					Cumulative length introns (bp)				0
01I13 (Fig. 14)	Gene 4		Ex 1	Int 1	Ex 2	Int 2	Ex 3
	Unknown Protein		11285	11175	10442	10210	9471		Number Exons				3
			11176	10443	10211	9742	9445		Length coding seq (bp)				369
			110 bp		232 bp		27 bp		Number Introns				2
				733 bp		469 bp			Cumulative length introns (bp)				1202
01I13 (Fig. 14)	Gene 6: HY5		Ex 1	Int 1	Ex 2	Int 2	Ex 3	Int 3	Ex 4
			16756	16856	17298	17479	17580	17737	18670		Number Exons				4
			16855	17279	17478	17579	17736	18669	18732		Length coding seq (bp)				501
			100 bp		181 bp		157 bp		63 bp		Number Introns				3
				442 bp		101 bp		933 bp			Cumulative length introns (bp)				1476
01I13 (Fig. 14)	Gene 8		Ex 1	Int 1	Ex 1	Int 1	Ex 1	Int 1	Ex 1	Int 1	Ex 1
	Nucl. acid bind.		31777	31915	32015	32064	32163	32226	32313	32378	33253		Number Exons				5
			31914	32014	32063	32162	32225	32312	32377	33252	33342		Length coding seq (bp)				405
			138 bp		49 bp		63 bp		65 bp		90 bp		Number Introns				4
				100 bp		99 bp		87 bp		875 bp			Cumulative length introns (bp)				1161
52B01 (Fig. 15)	Gene 5: CO		Ex 1	Int 1	Ex 2
			21021	20223	19518		Number Exons				2
			20224	19519	19159		Length coding seq (bp)				1158
			798 bp		360 bp		Number Introns				1
				705 bp			Cumulative length introns (bp)				705
49M15 (Fig. 21)	Gene 3		Ex 1		Total
	Unknown Protein		14811				Number Exons				1
			15269				Length coding seq (bp)				459
			459 bp		459		Number Introns				0
					0		Cumulative length introns (bp)				0
OVERALL SUMMARY - INTRONS
Total intron length = 12144
Total number introns = 43
Average intron length = 289
Intron length range = 84 to 933
Intron length distribution:
101
87
99
100
105
90
92
84
106
107
86
91
85
113
105
121
96	241
102	161
103	161
96	204
106	207				582	733
85	172		442		612	712		933
140	171	349	363	469	604	705	761	875
50-149	150-249	250-349	350-449	450-549	550-649	650-749	750-849	850-949
			Intron length (bp)
